# Supplementary material for: Gateways to the FANTOM5 promoter level mammalian expression atlas
Source: Genome Biol. 2015 Jan 5;16(1):22. doi: 10.1186/s13059-014-0560-6 (PMC4310165; doi:10.1186/s13059-014-0560-6)
Supplement: Additional file 1: — Attributes collected for individual samples. [file 13059_2014_560_MOESM1_ESM.xlsx]

## Sheet: Table S1
sample information
category (primary cells, tissues, cell lines)
species
sex
age
developmental stage
tissue
cell lot
cell type
catalogoue ID
RNA lot
collaboration
company (provider)
RNA extraction protocol
RNA concentration
RIN
od260/230
od260/280
