# Supplementary material for: Gateways to the FANTOM5 promoter level mammalian expression atlas
Source: Genome Biol. 2015 Jan 5;16(1):22. doi: 10.1186/s13059-014-0560-6 (PMC4310165; doi:10.1186/s13059-014-0560-6)
Supplement: Additional file 2: — Curated names for human samples. [file 13059_2014_560_MOESM2_ESM.xlsx]

## Sheet: Table S2
FF ontology id	Name
10000-101A1	Clontech Human Universal Reference Total RNA, pool1
10002-101A5	SABiosciences XpressRef Human Universal Total RNA, pool1
10007-101B4	Universal RNA - Human Normal Tissues Biochain, pool1
10010-101C1	adipose tissue, adult, pool1
10011-101C2	bladder, adult, pool1
10012-101C3	brain, adult, pool1
10013-101C4	cervix, adult, pool1
10014-101C5	colon, adult, pool1
10015-101C6	esophagus, adult, pool1
10016-101C7	heart, adult, pool1
10017-101C8	kidney, adult, pool1
10018-101C9	liver, adult, pool1
10019-101D1	lung, adult, pool1
10020-101D2	ovary, adult, pool1
10021-101D3	placenta, adult, pool1
10022-101D4	prostate, adult, pool1
10023-101D5	skeletal muscle, adult, pool1
10024-101D6	small intestine, adult, pool1
10025-101D7	spleen, adult, pool1
10026-101D8	testis, adult, pool1
10027-101D9	thymus, adult, pool1
10028-101E1	thyroid, adult, pool1
10029-101E2	trachea, adult, pool1
10030-101E3	retina, adult, pool1
10031-101E4	temporal lobe, adult, pool1
10032-101E5	postcentral gyrus, adult, pool1
10033-101E6	pons, adult, pool1
10034-101E7	parietal lobe, adult, pool1
10035-101E8	paracentral gyrus, adult, pool1
10036-101E9	occipital pole, adult, pool1
10037-101F1	nucleus accumbens, adult, pool1
10038-101F2	medulla oblongata, adult, pool1
10039-101F3	insula, adult, pool1
10040-101F4	frontal lobe, adult, pool1
10041-101F5	dura mater, adult, donor1
10042-101F6	corpus callosum, adult, pool1
10043-101F7	thymus, fetal, pool1
10044-101F8	spleen, fetal, pool1
10045-101F9	kidney, fetal, pool1
10046-101G1	heart, fetal, pool1
10047-101G2	tonsil, adult, pool1
10048-101G3	smooth muscle, adult, pool1
10049-101G4	pancreas, adult, donor1
10050-101G5	heart, adult, diseased post-infarction, donor1
10051-101G6	heart, adult, diseased, donor1
10052-101G7	aorta, adult, pool1
10053-101G8	blood, adult, pool1
10054-101G9	eye, fetal, donor1
10055-101H1	uterus, fetal, donor1
10056-101H2	spinal cord, fetal, donor1
10057-101H3	umbilical cord, fetal, donor1
10058-101H4	trachea, fetal, donor1
10059-101H5	tongue, fetal, donor1
10060-101H6	thyroid, fetal, donor1
10061-101H7	throat, fetal, donor1
10062-101H8	stomach, fetal, donor1
10063-101H9	temporal lobe, fetal, donor1
10064-101I1	small intestine, fetal, donor1
10065-101I2	skin, fetal, donor1
10066-101I3	skeletal muscle, fetal, donor1
10067-101I4	rectum, fetal, donor1
10068-101I5	lung, fetal, donor1
10069-101I6	diaphragm, fetal, donor1
10070-101I7	colon, fetal, donor1
10071-101I8	duodenum, fetal, donor1
10072-101I9	parietal lobe, fetal, donor1
10073-102A1	occipital lobe, fetal, donor1
10074-102A2	skin, adult, donor1
10075-102A3	lung, right lower lobe, adult, donor1
10076-102A4	occipital lobe, adult, donor1
10077-102A5	lymph node, adult, donor1
10078-102A6	left ventricle, adult, donor1
10079-102A7	left atrium, adult, donor1
10080-102A8	breast, adult, donor1
10081-102A9	adrenal gland, adult, pool1
10082-102B1	colon, adult, donor1
10083-102B2	cerebellum, adult, pool1
10084-102B3	brain, adult, donor1
10085-102B4	brain, fetal, pool1
10086-102B5	liver, fetal, pool1
10093-102C3	salivary gland, adult, pool1
10096-102C6	testis, adult, pool2
10100-102D1	uterus, adult, pool1
10150-102I6	medial frontal gyrus, adult, donor10252
10151-102I7	amygdala, adult, donor10252
10153-102I9	hippocampus, adult, donor10252
10154-103A1	thalamus, adult, donor10252
10155-103A2	medulla oblongata, adult, donor10252
10156-103A3	medial temporal gyrus, adult, donor10252
10157-103A4	parietal lobe, adult, donor10252
10158-103A5	substantia nigra, adult, donor10252
10159-103A6	spinal cord, adult, donor10252
10160-103A7	pineal gland, adult, donor10252
10161-103A8	globus pallidus, adult, donor10252
10162-103A9	pituitary gland, adult, donor10252
10163-103B1	occipital cortex, adult, donor10252
10164-103B2	caudate nucleus, adult, donor10252
10165-103B3	locus coeruleus, adult, donor10252
10166-103B4	cerebellum, adult, donor10252
10167-103B5	amygdala - adult, donor10196
10168-103B6	thalamus - adult, donor10196
10169-103B7	hippocampus - adult, donor10196
10170-103B8	medial frontal gyrus - adult, donor10196
10171-103B9	parietal lobe - adult, donor10196
10172-103C1	occipital cortex - adult, donor10196
10173-103C2	cerebellum - adult, donor10196
10174-103C3	medulla oblongata - adult, donor10196
10175-103C4	globus pallidus - adult, donor10196
10176-103C5	putamen, adult, donor10196
10177-103C6	caudate nucleus - adult, donor10196
10178-103C7	substantia nigra - adult, donor10196
10179-103C8	pineal gland - adult, donor10196
10180-103C9	pituitary gland - adult, donor10196
10181-103D1	spinal cord - adult, donor10196
10182-103D2	locus coeruleus - adult, donor10196
10183-103D3	medial temporal gyrus - adult, donor10196
10188-103D8	cerebral meninges, adult
10189-103D9	appendix, adult
10190-103E1	artery, adult
10191-103E2	vein, adult
10192-103E3	bone marrow, adult
10193-103E4	diencephalon, adult
10195-103E6	olfactory region, adult
10196-103E7	ductus deferens, adult
10197-103E8	epididymis, adult
10198-103E9	gall bladder, adult
10199-103F1	parotid gland, adult
10200-103F2	penis, adult
10201-103F3	seminal vesicle, adult
10202-103F4	submaxillary gland, adult
10203-103F5	tongue, adult
10204-103F6	vagina, adult
10205-103F7	heart - mitral valve, adult
10206-103F8	heart - pulmonic valve, adult
10207-103F9	heart - tricuspid valve, adult
10209-103G2	throat, adult
10268-104D7	eye - vitreous humor, donor1
10272-104E2	eye - muscle inferior rectus, donor1
10277-104E7	optic nerve, donor1
10282-104F3	skeletal muscle - soleus muscle, donor1
10286-104F7	Skin - palm, donor1
10288-104F9	tongue epidermis (fungiform papillae), donor1
10292-104G4	achilles tendon, donor2
10294-104G6	cerebrospinal fluid, donor2
10295-104G7	cruciate ligament, donor2
10297-104G9	eye - muscle superior, donor2
10298-104H1	eye - muscle lateral, donor2
10299-104H2	eye - muscle medial, donor2
10301-104H4	Fingernail (including nail plate, eponychium and hyponychium), donor2
10319-105A4	Urethra, donor2
10399-106A3	acute myeloid leukemia (FAB M5) cell line:THP-1 (fresh)
10400-106A4	acute myeloid leukemia (FAB M5) cell line:THP-1 (revived)
10405-106A9	acute myeloid leukemia (FAB M5) cell line:THP-1 (thawed)
10408-106B3	lung adenocarcinoma cell line:PC-14
10409-106B4	chronic myelogenous leukemia cell line:KU812
10410-106B5	extraskeletal myxoid chondrosarcoma cell line:H-EMC-SS
10411-106B6	renal cell carcinoma cell line:OS-RC-2
10412-106B7	malignant trichilemmal cyst cell line:DJM-1
10413-106B8	glioma cell line:GI-1
10414-106B9	maxillary sinus tumor cell line:HSQ-89
10415-106C1	gall bladder carcinoma cell line:TGBC2TKB
10416-106C2	chronic lymphocytic leukemia (T-CLL) cell line:SKW-3
10417-106C3	papillotubular adenocarcinoma cell line:TGBC18TKB
10418-106C4	transitional-cell carcinoma cell line:5637
10419-106C5	breast carcinoma cell line:MDA-MB-453
10420-106C6	colon carcinoma cell line:COLO-320
10421-106C7	adult T-cell leukemia cell line:ATN-1
10422-106C8	Burkitt's lymphoma cell line:DAUDI
10423-106C9	choriocarcinoma cell line:BeWo
10424-106D1	splenic lymphoma with villous lymphocytes cell line:SLVL
10425-106D2	astrocytoma cell line:TM-31
10426-106D3	epidermoid carcinoma cell line:A431
10427-106D4	b cell line:RPMI1788
10428-106D5	anaplastic carcinoma cell line:8305C
10429-106D6	acute lymphoblastic leukemia (T-ALL) cell line:HPB-ALL
10430-106D7	non T non B acute lymphoblastic leukemia (ALL) cell line:P30/OHK
10431-106D8	epidermoid carcinoma cell line:Ca Ski
10432-106D9	bile duct carcinoma cell line:HuCCT1
10433-106E1	giant cell carcinoma cell line:Lu99B
10434-106E2	oral squamous cell carcinoma cell line:Ca9-22
10435-106E3	Hodgkin's lymphoma cell line:HD-Mar2
10436-106E4	signet ring carcinoma cell line:Kato III
10437-106E5	papillary adenocarcinoma cell line:8505C
10438-106E6	ductal cell carcinoma cell line:KLM-1
10439-106E7	prostate cancer cell line:PC-3
10441-106E9	synovial sarcoma cell line:HS-SY-II
10442-106F1	schwannoma cell line:HS-PSS
10443-106F2	epithelioid sarcoma cell line:HS-ES-1
10444-106F3	glioblastoma cell line:A172
10448-106F7	endometrial stromal sarcoma cell line:OMC-9
10449-106F8	cord blood derived cell line:COBL-a untreated
10450-106F9	embryonic kidney cell line: HEK293/SLAM untreated
10451-106G1	embryonic kidney cell line: HEK293/SLAM infection, 24hr
10452-106G2	cord blood derived cell line:COBL-a 24h infection(-C)
10453-106G3	cord blood derived cell line:COBL-a 24h infection
10454-106G4	chronic myelogenous leukemia cell line:K562
10455-106G5	acute lymphoblastic leukemia (B-ALL) cell line:BALL-1
10463-106H4	squamous cell carcinoma cell line:EC-GI-10
10464-106H5	acute lymphoblastic leukemia (T-ALL) cell line:Jurkat
10465-106H6	melanoma cell line:G-361
10469-106I1	rectal cancer cell line:TT1TKB
10470-106I2	gall bladder carcinoma cell line:TGBC14TKB
10471-106I3	renal cell carcinoma cell line:TUHR10TKB
10474-106I6	myeloma cell line:PCM6
10475-106I7	retinoblastoma cell line:Y79
10476-106I8	Burkitt's lymphoma cell line:RAJI
10477-106I9	rhabdomyosarcoma cell line:RMS-YM
10482-107A5	breast carcinoma cell line:MCF7
10483-107A6	signet ring carcinoma cell line:NUGC-4
10484-107A7	hepatoma cell line:Li-7
10485-107A8	glioblastoma cell line:T98G
10486-107A9	squamous cell lung carcinoma cell line:EBC-1
10487-107B1	giant cell carcinoma cell line:LU65
10488-107B2	ductal cell carcinoma cell line:MIA Paca2
10490-107B4	prostate cancer cell line:DU145
10492-107B6	transitional-cell carcinoma cell line:JMSU1
10493-107B7	mesothelioma cell line:ACC-MESO-1
10494-107B8	mesothelioma cell line:ACC-MESO-4
10496-107C1	bile duct carcinoma cell line:TFK-1
10497-107C2	endometrial carcinoma cell line:OMC-2
10499-107C4	lung adenocarcinoma cell line:A549
10508-107D4	neuroblastoma cell line:CHP-134
10509-107D5	large cell lung carcinoma cell line:IA-LM
10510-107D6	osteosarcoma cell line:143B/TK^(-)neo^(R)
10513-107D9	colon carcinoma cell line:CACO-2
10514-107E1	melanoma cell line:COLO 679
10534-107G3	acute lymphoblastic leukemia (B-ALL) cell line:NALM-6
10536-107G5	cholangiocellular carcinoma cell line:HuH-28
10539-107G8	neuroblastoma cell line:NB-1
10541-107H1	small cell lung carcinoma cell line:LK-2
10544-107H4	oral squamous cell carcinoma cell line:SAS
10545-107H5	oral squamous cell carcinoma cell line:HSC-3
10549-107H9	gastric cancer cell line:AZ521
10550-107I1	oral squamous cell carcinoma cell line:HO-1-u-1
10552-107I3	cervical cancer cell line:D98-AH2
10553-107I4	cervical cancer cell line:ME-180
10555-107I6	neuroblastoma cell line:NH-12
10558-107I9	osteosarcoma cell line:HS-Os-1
10562-108A4	small cell lung carcinoma cell line:WA-hT
10563-108A5	xeroderma pigentosum b cell line:XPL 17
10568-108B1	mesenchymal stem cell line:Hu5/E18
10569-108B2	leiomyoma cell line:10964C
10570-108B3	leiomyoma cell line:15242A
10571-108B4	leiomyoma cell line:15425
10589-108D4	argyrophil small cell carcinoma cell line:TC-YIK
10590-108D5	testicular germ cell embryonal carcinoma cell line:NEC8
10591-108D6	testicular germ cell embryonal carcinoma cell line:NEC14
10593-108D8	testicular germ cell embryonal carcinoma cell line:NEC15
10597-108E3	Wilms' tumor cell line:HFWT
10600-108E6	myxofibrosarcoma cell line:MFH-ino
10603-108E9	embryonic pancreas cell line:2C6
10604-108F1	embryonic pancreas cell line:1B2C6
10605-108F2	embryonic pancreas cell line:1C3D3
10606-108F3	embryonic pancreas cell line:1C3IKEI
10607-108F4	neuroblastoma cell line:NBsusSR
10609-108F6	small-cell gastrointestinal carcinoma cell line:ECC4
10610-108F7	small cell gastrointestinal carcinoma cell line:ECC10
10612-108F9	gastric adenocarcinoma cell line:MKN45
10614-108G2	gastric adenocarcinoma cell line:MKN1
10615-108G3	gastrointestinal carcinoma cell line:ECC12
10616-108G4	squamous cell carcinoma cell line:T3M-5
10618-108G6	choriocarcinoma cell line:T3M-3
10624-108H3	granulosa cell tumor cell line:KGN
10631-108I1	diffuse large B-cell lymphoma cell line:CTB-1
10633-108I3	hepatoblastoma cell line:HuH-6
10636-108I6	clear cell carcinoma cell line:TEN
10637-108I7	neuroectodermal tumor cell line:FU-RPNT-1
10638-108I8	clear cell carcinoma cell line:JHOC-5
10639-108I9	serous adenocarcinoma cell line:JHOS-2
10642-109A3	carcinosarcoma cell line:JHUCS-1
10643-109A4	endometrioid adenocarcinoma cell line:JHUEM-1
10646-109A7	squamous cell carcinoma cell line:JHUS-nk1
10647-109A8	lens epithelial cell line:SRA 01/04
10648-109A9	mucinous adenocarcinoma cell line:JHOM-1
10663-109C6	neuroectodermal tumor cell line:FU-RPNT-2
10684-109E9	myxofibrosarcoma cell line:NMFH-1
10686-109F2	bone marrow stromal cell line:StromaNKtert
10687-109F3	Krukenberg tumor cell line:HSKTC
10688-109F4	glassy cell carcinoma cell line:HOKUG
10689-109F5	mixed mullerian tumor cell line:HTMMT
10691-109F7	meningioma cell line:HKBMM
10692-109F8	large cell non-keratinizing squamous carcinoma cell line:SKG-II-SF
10693-109F9	serous cystadenocarcinoma cell line:HTOA
10694-109G1	tridermal teratoma cell line:HGRT
10695-109G2	sacrococcigeal teratoma cell line:HTST
10696-109G3	mesodermal tumor cell line:HIRS-BM
10697-109G4	peripheral neuroectodermal tumor cell line:KU-SN
10698-109G5	pancreatic carcinoma cell line:NOR-P1
10699-109G6	acute myeloid leukemia (FAB M7) cell line:M-MOK
10700-109G7	chondrosarcoma cell line:SW 1353
10702-109G9	basal cell carcinoma cell line:TE 354.T
10703-109H1	carcinoid cell line:NCI-H1770
10704-109H2	osteoclastoma cell line:Hs 706.T
10705-109H3	Ewing's sarcoma cell line:Hs 863.T
10706-109H4	pleomorphic hepatocellular carcinoma cell line:SNU-387
10707-109H5	transitional cell carcinoma cell line:Hs 769.T
10708-109H6	alveolar cell carcinoma cell line:SW 1573
10709-109H7	bronchioalveolar carcinoma cell line:NCI-H358
10710-109H8	bronchogenic carcinoma cell line:ChaGo-K-1
10711-109H9	fibrous histiocytoma cell line:GCT TIB-223
10712-109I1	hairy cell leukemia cell line:Mo
10717-109I6	acantholytic squamous carcinoma cell line:HCC1806
10718-109I7	biphenotypic B myelomonocytic leukemia cell line:MV-4-11
10719-109I8	carcinoid cell line:SK-PN-DW
10721-110A1	leiomyoblastoma cell line:G-402
10722-110A2	leiomyosarcoma cell line:Hs 5.T
10723-110A3	pharyngeal carcinoma cell line:Detroit 562
10726-110A6	liposarcoma cell line:SW 872
10727-110A7	lymphangiectasia cell line:DS-1
10728-110A8	neuroepithelioma cell line:SK-N-MC
10729-110A9	neurofibroma cell line:Hs 53.T
10730-110B1	non-small cell lung cancer cell line:NCI-H1385
10732-110B3	pagetoid sarcoma cell line:Hs 925.T
10737-110B8	spindle cell sarcoma cell line:Hs 132.T
10744-110C6	mycosis fungoides, T cell lymphoma cell line:HuT 102 TIB-162
10752-110D5	leukemia, chronic megakaryoblastic cell line:MEG-01
10758-110E2	fibrosarcoma cell line:HT-1080
10759-110E3	medulloblastoma cell line:ONS-76
10760-110E4	bronchial squamous cell carcinoma cell line:KNS-62
10764-110E8	acute myeloid leukemia (FAB M5) cell line:NOMO-1
10765-110E9	acute myeloid leukemia (FAB M2) cell line:NKM-1
10766-110F1	chronic myelogenous leukemia (CML) cell line:MEG-A2
10770-110F5	acute myeloid leukemia (FAB M5) cell line:P31/FUJ
10772-110F7	myelodysplastic syndrome cell line:SKM-1
10774-110F9	neuroectodermal tumor cell line:TASK1
10775-110G1	lymphoma, malignant, hairy B-cell cell line:MLMA
10777-110G3	NK T cell leukemia cell line:KHYG-1
10778-110G4	hepatic mesenchymal tumor cell line:LI90
10781-110G7	somatostatinoma cell line:QGP-1
10782-110G8	liposarcoma cell line:KMLS-1
10783-110G9	thyroid carcinoma cell line:TCO-1
10784-110H1	mucinous cystadenocarcinoma cell line:MCAS
10785-110H2	choriocarcinoma cell line:SCH
10786-110H3	testicular germ cell embryonal carcinoma cell line:ITO-II
10787-110H4	rhabdomyosarcoma cell line:KYM-1
10788-110H5	acute myeloid leukemia (FAB M2) cell line:Kasumi-1
10789-110H6	acute myeloid leukemia (FAB M0) cell line:Kasumi-3
10790-110H7	teratocarcinoma cell line:NCC-IT-A3
10791-110H8	keratoacanthoma cell line:HKA-1
10792-110H9	acute myeloid leukemia (FAB M2) cell line:Kasumi-6
10795-110I3	anaplastic large cell lymphoma cell line:Ki-JK
10796-110I4	adenocarcinoma cell line:IM95m
10797-110I5	tubular adenocarcinoma cell line:SUIT-2
10798-110I6	teratocarcinoma cell line:NCR-G1
10800-110I8	small cell cervical cancer cell line:HCSC-1
10801-110I9	chronic myeloblastic leukemia (CML) cell line:KCL-22
10802-111A1	acute myeloid leukemia (FAB M7) cell line:MKPL-1
10805-111A4	anaplastic squamous cell carcinoma cell line:RPMI 2650
10807-111A6	teratocarcinoma cell line:PA-1
10808-111A7	hereditary spherocytic anemia cell line:WIL2-NS
10809-111A8	Wilms' tumor cell line:G-401
10810-111A9	adrenal cortex adenocarcinoma cell line:SW-13
10812-111B2	normal intestinal epithelial cell line:FHs 74 Int
10813-111B3	normal embryonic palatal mesenchymal cell line:HEPM
10815-111B5	epitheloid carcinoma cell line: HelaS3 ENCODE, biol_rep1
10816-111B6	epitheloid carcinoma cell line: HelaS3 ENCODE, biol_rep2
10817-111B7	epitheloid carcinoma cell line: HelaS3 ENCODE, biol_rep3
10818-111B8	hepatocellular carcinoma cell line: HepG2 ENCODE, biol_rep1
10819-111B9	hepatocellular carcinoma cell line: HepG2 ENCODE, biol_rep2
10820-111C1	hepatocellular carcinoma cell line: HepG2 ENCODE, biol_rep3
10821-111C2	B lymphoblastoid cell line: GM12878 ENCODE, biol_rep1
10822-111C3	B lymphoblastoid cell line: GM12878 ENCODE, biol_rep2
10823-111C4	B lymphoblastoid cell line: GM12878 ENCODE, biol_rep3
10824-111C5	chronic myelogenous leukemia cell line:K562 ENCODE, biol_rep1
10825-111C6	chronic myelogenous leukemia cell line:K562 ENCODE, biol_rep2
10826-111C7	chronic myelogenous leukemia cell line:K562 ENCODE, biol_rep3
10827-111C8	acute myeloid leukemia (FAB M0) cell line:KG-1
10828-111C9	acute myeloid leukemia (FAB M1) cell line:HYT-1
10829-111D1	acute myeloid leukemia (FAB M3) cell line:HL60
10830-111D2	acute myeloid leukemia (FAB M4) cell line:FKH-1
10831-111D3	acute myeloid leukemia (FAB M4) cell line:HNT-34
10832-111D4	acute myeloid leukemia (FAB M4eo) cell line:EoL-1
10833-111D5	acute myeloid leukemia (FAB M4eo) cell line:EoL-3
10834-111D6	acute myeloid leukemia (FAB M5) cell line:U-937 DE-4
10835-111D7	acute myeloid leukemia (FAB M6) cell line:EEB
10836-111D8	acute myeloid leukemia (FAB M6) cell line:F-36E
10837-111D9	acute myeloid leukemia (FAB M6) cell line:F-36P
10838-111E1	medulloblastoma cell line:D283 Med
10839-111E2	large cell lung carcinoma cell line:NCI-H460
10840-111E3	plasma cell leukemia cell line:ARH-77
10841-111E4	small cell lung carcinoma cell line:DMS 144
10842-111E5	small cell lung carcinoma cell line:NCI-H82
10843-111E6	merkel cell carcinoma cell line:MKL-1
10844-111E7	merkel cell carcinoma cell line:MS-1
10845-111E8	mesothelioma cell line:NCI-H28
10846-111E9	mesothelioma cell line:NCI-H226
10847-111F1	mesothelioma cell line:NCI-H2052
10848-111F2	mesothelioma cell line:NCI-H2452
10849-111F3	mesothelioma cell line:Mero-14
10850-111F4	mesothelioma cell line:Mero-25
10851-111F5	mesothelioma cell line:Mero-41
10852-111F6	mesothelioma cell line:Mero-48a
10853-111F7	mesothelioma cell line:Mero-82
10854-111F8	mesothelioma cell line:Mero-83
10855-111F9	mesothelioma cell line:Mero-84
10856-111G1	mesothelioma cell line:Mero-95
10857-111G2	mesothelioma cell line:No36
10858-111G3	mesothelioma cell line:ONE58
11207-116A1	Endothelial Cells - Aortic, donor0
11210-116A4	Smooth Muscle Cells - Aortic, donor0
11212-116A6	Smooth Muscle Cells - Umbilical artery, donor0
11214-116A8	Mesenchymal stem cells - umbilical, donor0
11215-116A9	Retinal Pigment Epithelial Cells, donor0
11216-116B1	Urothelial cells, donor0
11217-116B2	Mesenchymal stem cells - adipose, donor0
11218-116B3	Mesenchymal stem cells - hepatic, donor0
11219-116B4	Mesenchymal Stem Cells - Vertebral, donor1
11220-116B5	Sebocyte, donor1
11221-116B6	Gingival epithelial cells, donor1 (GEA11)
11222-116B7	Fibroblast - Gingival, donor4 (GFH2)
11223-116B8	Fibroblast - Periodontal Ligament, donor4 (PL29)
11224-116B9	CD14+ Monocytes, donor1
11225-116C1	CD4+ T Cells, donor1
11226-116C2	CD8+ T Cells, donor1
11227-116C3	Dendritic Cells - monocyte immature derived, donor1
11228-116C4	Dendritic Cells - plasmacytoid, donor1
11229-116C5	CD14+ monocyte derived endothelial progenitor cells, donor1
11230-116C6	Natural Killer Cells, donor1
11231-116C7	Peripheral Blood Mononuclear Cells, donor1
11232-116C8	Macrophage - monocyte derived, donor1
11233-116C9	Neutrophils, donor1
11234-116D1	Smooth Muscle Cells - Brain Vascular, donor1
11235-116D2	Astrocyte - cerebral cortex, donor1
11236-116D3	Endothelial Cells - Lymphatic, donor1
11237-116D4	Fibroblast - Gingival, donor1
11238-116D5	Fibroblast - Periodontal Ligament, donor1
11239-116D6	Smooth Muscle Cells - Colonic, donor1
11240-116D7	Skeletal Muscle Satellite Cells, donor1
11241-116D8	Myoblast, donor1
11242-116D9	Ciliary Epithelial Cells, donor1
11243-116E1	Endothelial Cells - Umbilical vein, donor1
11245-116E3	Fibroblast - Aortic Adventitial, donor1
11246-116E4	Intestinal epithelial cells (polarized), donor1
11247-116E5	Mesothelial Cells, donor1
11248-116E6	Anulus Pulposus Cell, donor1
11249-116E7	Pancreatic stromal cells, donor1
11250-116E8	Fibroblast - Pulmonary Artery, donor1
11251-116E9	Keratinocyte - oral, donor1
11252-116F1	Nucleus Pulposus Cell, donor1
11253-116F2	Prostate Epithelial Cells (polarized), donor1
11254-116F3	Prostate Stromal Cells, donor1
11255-116F4	Sertoli Cells, donor1
11256-116F5	Small Airway Epithelial Cells, donor1
11257-116F6	Smooth Muscle Cells - Prostate, donor1
11258-116F7	Smooth Muscle Cells - Uterine, donor1
11259-116F8	Adipocyte - subcutaneous, donor1
11261-116G1	Chondrocyte - de diff, donor1
11263-116G3	Endothelial Cells - Aortic, donor1
11264-116G4	Endothelial Cells - Artery, donor1
11265-116G5	Endothelial Cells - Microvascular, donor1
11266-116G6	Endothelial Cells - Thoracic, donor1
11267-116G7	Endothelial Cells - Vein, donor1
11268-116G8	Fibroblast - Cardiac, donor1
11269-116G9	Fibroblast - Dermal, donor1
11270-116H1	Fibroblast - Lung, donor1
11271-116H2	Hair Follicle Dermal Papilla Cells, donor1
11272-116H3	Keratinocyte - epidermal, donor1
11273-116H4	Mammary Epithelial Cell, donor1
11274-116H5	Melanocyte - light, donor1
11275-116H6	Neural stem cells, donor1
11276-116H7	Osteoblast - differentiated, donor1
11277-116H8	Osteoblast, donor1
11278-116H9	Placental Epithelial Cells, donor1
11279-116I1	Preadipocyte - subcutaneous, donor1
11280-116I2	Preadipocyte - visceral, donor1
11281-116I3	Skeletal Muscle Cells, donor1
11282-116I4	Skeletal muscle cells differentiated into Myotubes - multinucleated, donor1
11283-116I5	Smooth Muscle Cells - Aortic, donor1
11284-116I6	Smooth Muscle Cells - Brachiocephalic, donor1
11285-116I7	Smooth Muscle Cells - Carotid, donor1
11286-116I8	Smooth Muscle Cells - Coronary Artery, donor1
11287-116I9	Smooth Muscle Cells - Internal Thoracic Artery, donor1
11288-117A1	Smooth Muscle Cells - Pulmonary Artery, donor1
11289-117A2	Smooth Muscle Cells - Subclavian Artery, donor1
11290-117A3	Smooth Muscle Cells - Umbilical Artery, donor1
11291-117A4	Synoviocyte, donor1
11292-117A5	Tracheal Epithelial Cells, donor1
11301-117B5	Sebocyte, donor2
11302-117B6	Gingival epithelial cells, donor2 (GEA14)
11303-117B7	Fibroblast - Gingival, donor5 (GFH3)
11304-117B8	Fibroblast - Periodontal Ligament, donor5 (PL30)
11305-117B9	CD14+ Monocytes, donor2
11306-117C1	CD4+ T Cells, donor2
11307-117C2	CD8+ T Cells, donor2
11308-117C3	Dendritic Cells - monocyte immature derived, donor2
11309-117C4	Dendritic Cells - plasmacytoid, donor2
11310-117C5	CD14+ monocyte derived endothelial progenitor cells, donor2
11311-117C6	Natural Killer Cells, donor2
11312-117C7	Peripheral Blood Mononuclear Cells, donor2
11313-117C8	Macrophage - monocyte derived, donor2
11314-117C9	Neutrophils, donor2
11315-117D1	Smooth Muscle Cells - Brain Vascular, donor2
11316-117D2	Astrocyte - cerebral cortex, donor2
11317-117D3	Endothelial Cells - Lymphatic, donor2
11318-117D4	Fibroblast - Gingival, donor2
11319-117D5	Fibroblast - Periodontal Ligament, donor2
11320-117D6	Smooth Muscle Cells - Colonic, donor2
11321-117D7	Skeletal Muscle Satellite Cells, donor2
11322-117D8	Myoblast, donor2
11323-117D9	Ciliary Epithelial Cells, donor2
11324-117E1	Endothelial Cells - Umbilical vein, donor2
11326-117E3	Fibroblast - Aortic Adventitial, donor2
11327-117E4	Adipocyte - breast, donor2
11328-117E5	Preadipocyte - breast, donor2
11329-117E6	Preadipocyte - omental, donor2
11331-117E8	Prostate Epithelial Cells, donor2
11332-117E9	Prostate Stromal Cells, donor2
11333-117F1	Sertoli Cells, donor2
11334-117F2	Small Airway Epithelial Cells, donor2
11335-117F3	Smooth Muscle Cells - Prostate, donor2
11336-117F4	Adipocyte - subcutaneous, donor2
11338-117F6	Chondrocyte - de diff, donor2
11339-117F7	Chondrocyte - re diff, donor2
11340-117F8	Endothelial Cells - Aortic, donor2
11341-117F9	Endothelial Cells - Artery, donor2
11342-117G1	Endothelial Cells - Microvascular, donor2
11343-117G2	Endothelial Cells - Thoracic, donor2
11344-117G3	Endothelial Cells - Vein, donor2
11345-117G4	Fibroblast - Cardiac, donor2
11346-117G5	Fibroblast - Dermal, donor2
11347-117G6	Fibroblast - Lung, donor2
11348-117G7	Hair Follicle Dermal Papilla Cells, donor2
11349-117G8	Keratinocyte - epidermal, donor2
11350-117G9	Mammary Epithelial Cell, donor2
11351-117H1	Melanocyte - light, donor2
11352-117H2	Neural stem cells, donor2
11353-117H3	Osteoblast - differentiated, donor2
11354-117H4	Osteoblast, donor2
11355-117H5	Placental Epithelial Cells, donor2
11356-117H6	Preadipocyte - subcutaneous, donor2
11357-117H7	Preadipocyte - visceral, donor2
11358-117H8	Skeletal Muscle Cells, donor2
11359-117H9	Skeletal muscle cells differentiated into Myotubes - multinucleated, donor2
11360-117I1	Smooth Muscle Cells - Aortic, donor2
11361-117I2	Smooth Muscle Cells - Brachiocephalic, donor2
11362-117I3	Smooth Muscle Cells - Carotid, donor2
11363-117I4	Smooth Muscle Cells - Coronary Artery, donor2
11364-117I5	Smooth Muscle Cells - Internal Thoracic Artery, donor2
11365-117I6	Smooth Muscle Cells - Pulmonary Artery, donor2
11366-117I7	Smooth Muscle Cells - Subclavian Artery, donor2
11367-117I8	Smooth Muscle Cells - Umbilical Artery, donor2
11368-117I9	Synoviocyte, donor2
11369-118A1	Tracheal Epithelial Cells, donor2
11376-118A8	Adipocyte - breast, donor1
11378-118B1	Sebocyte, donor3
11379-118B2	Gingival epithelial cells, donor3 (GEA15)
11380-118B3	Fibroblast - Periodontal Ligament, donor6 (PLH3)
11381-118B4	CD14+ Monocytes, donor3
11382-118B5	CD4+ T Cells, donor3
11383-118B6	CD8+ T Cells, donor3
11384-118B7	Dendritic Cells - monocyte immature derived, donor3
11385-118B8	Dendritic Cells - plasmacytoid, donor3
11386-118B9	CD14+ monocyte derived endothelial progenitor cells, donor3
11387-118C1	Natural Killer Cells, donor3
11388-118C2	Peripheral Blood Mononuclear Cells, donor3
11389-118C3	Macrophage - monocyte derived, donor3
11390-118C4	Neutrophils, donor3
11391-118C5	Smooth Muscle Cells - Brain Vascular, donor3
11392-118C6	Astrocyte - cerebral cortex, donor3
11393-118C7	Endothelial Cells - Lymphatic, donor3
11394-118C8	Fibroblast - Gingival, donor3
11395-118C9	Fibroblast - Periodontal Ligament, donor3
11396-118D1	Smooth Muscle Cells - Colonic, donor3
11397-118D2	Skeletal Muscle Satellite Cells, donor3
11398-118D3	Myoblast, donor3
11399-118D4	Ciliary Epithelial Cells, donor3
11400-118D5	Endothelial Cells - Umbilical vein, donor3
11401-118D6	Fibroblast - Aortic Adventitial, donor3
11402-118D7	Mesothelial Cells, donor3
11403-118D8	Preadipocyte - omental, donor3
11404-118D9	Prostate Epithelial Cells, donor3
11405-118E1	Prostate Stromal Cells, donor3
11406-118E2	Small Airway Epithelial Cells, donor3
11408-118E4	Adipocyte - subcutaneous, donor3
11409-118E5	Nucleus Pulposus Cell, donor2
11410-118E6	Chondrocyte - de diff, donor3
11411-118E7	Chondrocyte - re diff, donor3
11412-118E8	Endothelial Cells - Aortic, donor3
11413-118E9	Endothelial Cells - Artery, donor3
11414-118F1	Endothelial Cells - Microvascular, donor3
11416-118F3	Endothelial Cells - Vein, donor3
11417-118F4	Fibroblast - Cardiac, donor3
11418-118F5	Fibroblast - Dermal, donor3
11419-118F6	Fibroblast - Lung, donor3
11420-118F7	Hair Follicle Dermal Papilla Cells, donor3
11421-118F8	Keratinocyte - epidermal, donor3
11422-118F9	Mammary Epithelial Cell, donor3
11423-118G1	Melanocyte - light, donor3
11425-118G3	Osteoblast - differentiated, donor3
11426-118G4	Osteoblast, donor3
11427-118G5	Placental Epithelial Cells, donor3
11428-118G6	Preadipocyte - subcutaneous, donor3
11429-118G7	Preadipocyte - visceral, donor3
11430-118G8	Skeletal Muscle Cells, donor3
11431-118G9	Skeletal muscle cells differentiated into Myotubes - multinucleated, donor3
11432-118H1	Smooth Muscle Cells - Aortic, donor3
11433-118H2	Smooth Muscle Cells - Brachiocephalic, donor3
11434-118H3	Smooth Muscle Cells - Carotid, donor3
11435-118H4	Smooth Muscle Cells - Coronary Artery, donor3
11436-118H5	Smooth Muscle Cells - Internal Thoracic Artery, donor3
11437-118H6	Smooth Muscle Cells - Pulmonary Artery, donor3
11438-118H7	Smooth Muscle Cells - Subclavian Artery, donor3
11439-118H8	Smooth Muscle Cells - Umbilical Artery, donor3
11440-118H9	Synoviocyte, donor3
11441-118I1	Tracheal Epithelial Cells, donor3
11450-119A1	Fibroblast - Dermal, donor4
11451-119A2	Skeletal Muscle Cells, donor4
11452-119A3	Fibroblast - Cardiac, donor4
11453-119A4	Bronchial Epithelial Cell, donor4
11454-119A5	Fibroblast - Dermal, donor5
11455-119A6	Skeletal Muscle Cells, donor5
11456-119A7	Fibroblast - Cardiac, donor5
11457-119A8	Bronchial Epithelial Cell, donor5
11458-119A9	Fibroblast - Dermal, donor6
11459-119B1	Skeletal Muscle Cells, donor6
11460-119B2	Fibroblast - Cardiac, donor6
11461-119B3	Bronchial Epithelial Cell, donor6
11462-119B4	Nucleus Pulposus Cell, donor3
11463-119B5	Anulus Pulposus Cell, donor2
11464-119B6	Mesenchymal Stem Cells - bone marrow, donor4
11465-119B7	Smooth Muscle Cells - Prostate, donor3
11466-119B8	Smooth Muscle Cells - Uterine, donor3
11467-119B9	Preadipocyte - breast, donor1
11468-119C1	Preadipocyte - omental, donor1
11469-119C2	Preadipocyte - perirenal, donor1
11473-119C6	Adipocyte - omental, donor1
11474-119C7	Adipocyte - omental, donor2
11475-119C8	Adipocyte - omental, donor3
11476-119C9	Adipocyte - perirenal, donor1
11487-119E2	Mast cell - stimulated, donor1
11491-119E6	Pericytes, donor1
11492-119E7	Fibroblast - Choroid Plexus, donor1
11493-119E8	Meningeal Cells, donor1
11494-119E9	Neurons, donor1
11496-119F2	Oligodendrocyte - precursors, donor1
11498-119F4	Schwann Cells, donor1
11499-119F5	Perineurial Cells, donor1
11500-119F6	Astrocyte - cerebellum, donor1
11502-119F8	Melanocyte - dark, donor1
11504-119G1	Hair Follicle Outer Root Sheath Cells, donor1
11506-119G3	Fibroblast - Lymphatic, donor1
11507-119G4	Esophageal Epithelial Cells, donor1
11508-119G5	Smooth Muscle Cells - Esophageal, donor1
11509-119G6	Smooth Muscle Cells - Intestinal, donor1
11510-119G7	Alveolar Epithelial Cells, donor1
11511-119G8	Bronchial Epithelial Cell, donor1
11512-119G9	Smooth Muscle Cells - Bronchial, donor1
11513-119H1	Smooth Muscle Cells - Tracheal, donor1
11514-119H2	Renal Glomerular Endothelial Cells, donor1
11515-119H3	Renal Proximal Tubular Epithelial Cell, donor1
11516-119H4	Renal Cortical Epithelial Cells, donor1
11517-119H5	Renal Epithelial Cells, donor1
11518-119H6	Renal Mesangial Cells, donor1
11519-119H7	Smooth Muscle Cells - Bladder, donor1
11520-119H8	Urothelial Cells, donor1
11521-119H9	Hepatic Sinusoidal Endothelial Cells, donor1
11523-119I2	Hepatocyte, donor1
11524-119I3	Hepatic Stellate Cells (lipocyte), donor1
11525-119I4	Cardiac Myocyte, donor1
11526-119I5	Corneal Epithelial Cells, donor1
11527-119I6	Keratocytes, donor1
11528-119I7	Retinal Pigment Epithelial Cells, donor1
11529-119I8	Lens Epithelial Cells, donor1
11530-119I9	Iris Pigment Epithelial Cells, donor1
11531-120A1	Fibroblast - Conjunctival, donor1
11532-120A2	Trabecular Meshwork Cells, donor1
11533-120A3	Amniotic Epithelial Cells, donor1
11535-120A5	Fibroblast - Villous Mesenchymal, donor1
11536-120A6	Mesenchymal Stem Cells - bone marrow, donor1
11537-120A7	Mesenchymal Stem Cells - adipose, donor1
11538-120A8	Mesenchymal Stem Cells - hepatic, donor1
11539-120A9	Mesenchymal Stem Cells - umbilical, donor1
11540-120B1	Fibroblast - Mammary, donor1
11541-120B2	Smooth Muscle Cells - Umbilical Vein, donor1
11544-120B5	CD19+ B Cells, donor1
11545-120B6	CD34+ Progenitors, donor1
11547-120B8	Mesenchymal Stem Cells - amniotic membrane, donor1
11548-120B9	Mesenchymal Stem Cells - Wharton's Jelly, donor1
11549-120C1	Multipotent Cord Blood Unrestricted Somatic Stem Cells, donor1
11553-120C5	Fibroblast - skin normal, donor1
11554-120C6	Fibroblast - skin walker warburg, donor1
11555-120C7	Fibroblast - skin spinal muscular atrophy, donor1
11556-120C8	Fibroblast - skin dystrophia myotonica, donor1
11557-120C9	Fibroblast - skin dystrophia myotonica, donor2
11558-120D1	Fibroblast - skin spinal muscular atrophy, donor2
11559-120D2	Fibroblast - skin spinal muscular atrophy, donor3
11560-120D3	Fibroblast - skin dystrophia myotonica, donor3
11561-120D4	Fibroblast - skin normal, donor2
11563-120D6	Mast cell, donor1
11565-120D8	Mast cell, donor2
11566-120D9	Mast cell, donor3
11567-120E1	Mast cell, donor4
11571-120E5	Pericytes, donor2
11572-120E6	Fibroblast - Choroid Plexus, donor2
11573-120E7	Meningeal Cells, donor2
11574-120E8	Neurons, donor2
11578-120F3	Schwann Cells, donor2
11579-120F4	Perineurial Cells, donor2
11580-120F5	Astrocyte - cerebellum, donor2
11582-120F7	Melanocyte - dark, donor2
11584-120F9	Hair Follicle Outer Root Sheath Cells, donor2
11586-120G2	Fibroblast - Lymphatic, donor2
11587-120G3	Esophageal Epithelial Cells, donor2
11588-120G4	Smooth Muscle Cells - Esophageal, donor2
11590-120G6	Alveolar Epithelial Cells, donor2
11591-120G7	Bronchial Epithelial Cell, donor2
11592-120G8	Smooth Muscle Cells - Bronchial, donor2
11593-120G9	Smooth Muscle Cells - Tracheal, donor2
11594-120H1	Renal Glomerular Endothelial Cells, donor2
11595-120H2	Renal Proximal Tubular Epithelial Cell, donor2
11596-120H3	Renal Cortical Epithelial Cells, donor2
11597-120H4	Renal Epithelial Cells, donor2
11598-120H5	Renal Mesangial Cells, donor2
11600-120H7	Urothelial Cells, donor2
11601-120H8	Hepatic Sinusoidal Endothelial Cells, donor2
11603-120I1	Hepatocyte, donor2
11604-120I2	Hepatic Stellate Cells (lipocyte), donor2
11605-120I3	Cardiac Myocyte, donor2
11606-120I4	Corneal Epithelial Cells, donor2
11607-120I5	Keratocytes, donor2
11608-120I6	Retinal Pigment Epithelial Cells, donor2
11609-120I7	Lens Epithelial Cells, donor2
11612-122A1	Trabecular Meshwork Cells, donor2
11613-122A2	Amniotic Epithelial Cells, donor2
11615-122A4	Fibroblast - Villous Mesenchymal, donor2
11616-122A5	Mesenchymal Stem Cells - bone marrow, donor2
11617-122A6	Mesenchymal Stem Cells - adipose, donor2
11618-122A7	Mesenchymal Stem Cells - hepatic, donor2
11619-122A8	Mesenchymal Stem Cells - umbilical, donor2
11620-122A9	Fibroblast - Mammary, donor2
11621-122B1	Smooth Muscle Cells - Umbilical Vein, donor2
11624-122B4	CD19+ B Cells, donor2
11625-122B5	CD34+ Progenitors, donor2
11627-122B7	Mesenchymal Stem Cells - amniotic membrane, donor2
11629-122B9	Multipotent Cord Blood Unrestricted Somatic Stem Cells, donor2
11652-122E5	Pericytes, donor3
11653-122E6	Fibroblast - Choroid Plexus, donor3
11654-122E7	Meningeal Cells, donor3
11655-122E8	Neurons, donor3
11659-122F3	Schwann Cells, donor3
11661-122F5	Astrocyte - cerebellum, donor3
11663-122F7	Melanocyte - dark, donor3
11667-122G2	Fibroblast - Lymphatic, donor3
11668-122G3	Esophageal Epithelial Cells, donor3
11671-122G6	Alveolar Epithelial Cells, donor3
11672-122G7	Bronchial Epithelial Cell, donor3
11674-122G9	Smooth Muscle Cells - Tracheal, donor3
11675-122H1	Renal Glomerular Endothelial Cells, donor3
11676-122H2	Renal Proximal Tubular Epithelial Cell, donor3
11678-122H4	Renal Epithelial Cells, donor3
11679-122H5	Renal Mesangial Cells, donor3
11681-122H7	Urothelial Cells, donor3
11682-122H8	Hepatic Sinusoidal Endothelial Cells, donor3
11684-122I1	Hepatocyte, donor3
11685-122I2	Hepatic Stellate Cells (lipocyte), donor3
11686-122I3	Cardiac Myocyte, donor3
11687-122I4	Corneal Epithelial Cells, donor3
11688-122I5	Keratocytes, donor3
11689-122I6	Retinal Pigment Epithelial Cells, donor3
11690-122I7	Lens Epithelial Cells, donor3
11692-122I9	Fibroblast - Conjunctival, donor3
11693-123A1	Trabecular Meshwork Cells, donor3
11694-123A2	Amniotic Epithelial Cells, donor3
11696-123A4	Fibroblast - Villous Mesenchymal, donor3
11697-123A5	Mesenchymal Stem Cells - bone marrow, donor3
11698-123A6	Mesenchymal Stem Cells - adipose, donor3
11700-123A8	Mesenchymal Stem Cells - umbilical, donor3
11701-123A9	Fibroblast - Mammary, donor3
11702-123B1	Smooth Muscle Cells - Umbilical Vein, donor3
11705-123B4	CD19+ B Cells, donor3
11747-123G1	mesenchymal precursor cell - adipose, donor1
11748-123G2	mesenchymal precursor cell - adipose, donor2
11749-123G3	mesenchymal precursor cell - adipose, donor3
11750-123G4	mesenchymal precursor cell - bone marrow, donor1
11751-123G5	mesenchymal precursor cell - bone marrow, donor2
11752-123G6	mesenchymal precursor cell - cardiac, donor1
11753-123G7	mesenchymal precursor cell - cardiac, donor2
11754-123G8	mesenchymal precursor cell - cardiac, donor3
11755-123G9	mesenchymal precursor cell - cardiac, donor4
11756-123H1	mesenchymal precursor cell - ovarian cancer left ovary, donor1
11757-123H2	mesenchymal precursor cell - ovarian cancer right ovary, donor1
11758-123H3	mesenchymal precursor cell - ovarian cancer metastasis, donor1
11759-123H4	mesenchymal precursor cell - ovarian cancer right ovary, donor2
11760-123H5	mesenchymal precursor cell - ovarian cancer left ovary, donor3
11761-123H6	mesenchymal precursor cell - ovarian cancer right ovary, donor3 (SOC-57-02)
11762-123H7	mesenchymal precursor cell - ovarian cancer metastasis, donor3
11763-123H8	tenocyte, donor1
11765-123I1	tenocyte, donor2
11768-123I4	tenocyte, donor3
11769-123I5	Bronchial Epithelial Cell, donor7
11771-123I7	salivary acinar cells, donor1
11772-123I8	salivary acinar cells, donor2
11773-123I9	salivary acinar cells, donor3
11780-124A7	CD4+CD25+CD45RA+ naive regulatory T cells, donor1
11782-124A9	CD4+CD25+CD45RA- memory regulatory T cells, donor1
11783-124B1	Renal Glomerular Endothelial Cells, donor4
11784-124B2	CD4+CD25-CD45RA+ naive conventional T cells, donor1
11786-124B4	CD4+CD25-CD45RA- memory conventional T cells, donor1
11788-124B6	CD14+CD16- Monocytes, donor1
11789-124B7	CD14+CD16+ Monocytes, donor1
11790-124B8	CD14-CD16+ Monocytes, donor1
11791-124B9	CD4+CD25-CD45RA+ naive conventional T cells expanded, donor1
11792-124C1	CD4+CD25-CD45RA- memory conventional T cells expanded, donor1
11793-124C2	CD4+CD25+CD45RA+ naive regulatory T cells expanded, donor1
11794-124C3	CD4+CD25+CD45RA- memory regulatory T cells expanded, donor1
11795-124C4	CD4+CD25-CD45RA+ naive conventional T cells, donor2
11796-124C5	CD4+CD25+CD45RA+ naive regulatory T cells, donor2
11797-124C6	CD4+CD25+CD45RA- memory regulatory T cells, donor2
11798-124C7	CD4+CD25-CD45RA- memory conventional T cells, donor2
11799-124C8	CD14+CD16- Monocytes, donor2
11800-124C9	CD14-CD16+ Monocytes, donor2
11801-124D1	CD14+CD16+ Monocytes, donor2
11833-124G6	mesenchymal precursor cell - ovarian cancer left ovary, donor2
11835-124G8	mesenchymal precursor cell - ovarian cancer metastasis, donor2
11836-124G9	mesenchymal precursor cell - ovarian cancer left ovary, donor4
11837-124H1	mesenchymal precursor cell - ovarian cancer right ovary, donor4
11838-124H2	mesenchymal precursor cell - ovarian cancer metastasis, donor4
11840-124H4	mesenchymal precursor cell - bone marrow, donor3
11841-124H5	serous adenocarcinoma cell line:SK-OV-3-R, biol_rep1
11842-124H6	mesenchymal precursor cell - ovarian cancer right ovary, donor3 (SOC-57-02-G)
11843-124H7	serous adenocarcinoma cell line:SK-OV-3-R after co-culture with SOC-57-02-G, biol_rep1
11860-125A6	CD14+ monocytes - treated with BCG, donor1
11861-125A7	CD14+ monocytes - treated with IFN + N-hexane, donor1
11862-125A8	CD14+ monocytes - treated with Trehalose dimycolate (TDM), donor1
11863-125A9	CD14+ monocytes - mock treated, donor1
11864-125B1	CD14+ monocytes - treated with Group A streptococci, donor1
11865-125B2	CD14+ monocytes - treated with lipopolysaccharide, donor1
11866-125B3	CD14+ monocytes - treated with Salmonella, donor1
11867-125B4	CD14+ monocytes - treated with Cryptococcus, donor1
11868-125B5	CD14+ monocytes - treated with Candida, donor1
11869-125B6	CD14+ monocytes - treated with B-glucan, donor1
11870-125B7	CD14+ monocytes - treated with BCG, donor2
11871-125B8	CD14+ monocytes - treated with IFN + N-hexane, donor2
11872-125B9	CD14+ monocytes - treated with Trehalose dimycolate (TDM), donor2
11873-125C1	CD14+ monocytes - mock treated, donor2
11874-125C2	CD14+ monocytes - treated with Group A streptococci, donor2
11875-125C3	CD14+ monocytes - treated with lipopolysaccharide, donor2
11876-125C4	CD14+ monocytes - treated with Salmonella, donor2
11877-125C5	CD14+ monocytes - treated with Cryptococcus, donor2
11878-125C6	CD14+ monocytes - treated with Candida, donor2
11879-125C7	CD14+ monocytes - treated with B-glucan, donor2
11880-125C8	CD14+ monocytes - treated with BCG, donor3
11881-125C9	CD14+ monocytes - treated with IFN + N-hexane, donor3
11882-125D1	CD14+ monocytes - treated with Trehalose dimycolate (TDM), donor3
11883-125D2	CD14+ monocytes - mock treated, donor3
11884-125D3	CD14+ monocytes - treated with Group A streptococci, donor3
11885-125D4	CD14+ monocytes - treated with lipopolysaccharide, donor3
11886-125D5	CD14+ monocytes - treated with Salmonella, donor3
11887-125D6	CD14+ monocytes - treated with Cryptococcus, donor3
11888-125D7	CD14+ monocytes - treated with Candida, donor3
11889-125D8	CD14+ monocytes - treated with B-glucan, donor3
11890-125D9	Hep-2 cells treated with Streptococci strain 5448, biol_rep1
11891-125E1	Hep-2 cells treated with Streptococci strain 5448, biol_rep2
11892-125E2	Hep-2 cells treated with Streptococci strain 5448, biol_rep3
11894-125E4	Hep-2 cells treated with Streptococci strain JRS4, biol_rep1
11895-125E5	Hep-2 cells treated with Streptococci strain JRS4, biol_rep2
11896-125E6	Hep-2 cells treated with Streptococci strain JRS4, biol_rep3
11898-125E8	Hep-2 cells mock treated, biol_rep1
11899-125E9	Hep-2 cells mock treated, biol_rep2
11900-125F1	Hep-2 cells mock treated, biol_rep3
11901-125F2	migratory langerhans cells, donor1
11902-125F3	migratory langerhans cells, donor2
11903-125F4	migratory langerhans cells, donor3
11904-125F5	immature langerhans cells, donor1
11905-125F6	immature langerhans cells, donor2
11906-125F7	CD4+CD25-CD45RA+ naive conventional T cells, donor3
11907-125F8	CD4+CD25+CD45RA+ naive regulatory T cells, donor3
11908-125F9	CD4+CD25+CD45RA- memory regulatory T cells, donor3
11909-125G1	CD4+CD25-CD45RA- memory conventional T cells, donor3
11910-125G2	CD14+CD16- Monocytes, donor3
11911-125G3	CD14-CD16+ Monocytes, donor3
11912-125G4	CD14+CD16+ Monocytes, donor3
11913-125G5	CD4+CD25-CD45RA+ naive conventional T cells expanded, donor2
11916-125G8	CD4+CD25+CD45RA- memory regulatory T cells expanded, donor2
11917-125G9	CD4+CD25-CD45RA+ naive conventional T cells expanded, donor3
11920-125H3	CD4+CD25+CD45RA- memory regulatory T cells expanded, donor3
11929-125I3	Mallassez-derived cells, donor2
11930-125I4	Mallassez-derived cells, donor3
11931-125I5	CD34 cells differentiated to erythrocyte lineage, biol_ rep1
11932-125I6	CD34 cells differentiated to erythrocyte lineage, biol_ rep2
11933-125I7	Olfactory epithelial cells, donor1
11934-125I8	Olfactory epithelial cells, donor2
11935-125I9	Olfactory epithelial cells, donor3
11936-126A1	Olfactory epithelial cells, donor4
12130-128D6	common myeloid progenitor CMP, donor1
12131-128D7	granulocyte macrophage progenitor, donor1
12132-128D8	promyelocytes/myelocytes PMC, donor1
12133-128D9	neutrophil PMN, donor1
12134-128E1	common myeloid progenitor CMP, donor2
12135-128E2	granulocyte macrophage progenitor, donor2
12136-128E3	promyelocytes/myelocytes PMC, donor2
12137-128E4	neutrophil PMN, donor2
12139-128E6	granulocyte macrophage progenitor, donor3
12140-128E7	promyelocytes/myelocytes PMC, donor3
12141-128E8	neutrophil PMN, donor3
12142-128E9	Mallassez-derived cells, donor1 (MZH3)
12148-128F6	CD8+ T Cells (pluriselect), donor090325, donation1
12151-128F9	CD19+ B Cells (pluriselect), donor090325, donation1
12156-128G5	Mesothelial Cells, donor2
12171-128I2	CD8+ T Cells (pluriselect), donor090325, donation2
12174-128I5	CD19+ B Cells (pluriselect), donor090325, donation2
12176-128I7	Whole blood (ribopure), donor090325, donation1
12177-128I8	Whole blood (ribopure), donor090325, donation2
12179-129A1	Whole blood (ribopure), donor090309, donation1
12180-129A2	Whole blood (ribopure), donor090309, donation2
12181-129A3	Whole blood (ribopure), donor090309, donation3
12182-129A4	Whole blood (ribopure), donor090612, donation1
12183-129A5	Whole blood (ribopure), donor090612, donation2
12184-129A6	Whole blood (ribopure), donor090612, donation3
12186-129A8	CD8+ T Cells (pluriselect), donor090309, donation1
12189-129B2	CD19+ B Cells (pluriselect), donor090309, donation1
12191-129B4	CD8+ T Cells (pluriselect), donor090309, donation2
12194-129B7	CD19+ B Cells (pluriselect), donor090309, donation2
12196-129B9	CD8+ T Cells (pluriselect), donor090309, donation3
12199-129C3	CD19+ B Cells (pluriselect), donor090309, donation3
12201-129C5	CD8+ T Cells (pluriselect), donor090612, donation1
12204-129C8	CD19+ B Cells (pluriselect), donor090612, donation1
12206-129D1	CD8+ T Cells (pluriselect), donor090612, donation2
12209-129D4	CD19+ B Cells (pluriselect), donor090612, donation2
12211-129D6	CD8+ T Cells (pluriselect), donor090612, donation3
12214-129D9	CD19+ B Cells (pluriselect), donor090612, donation3
12223-129E9	CD133+ stem cells - cord blood derived, pool1
12224-129F1	CD133+ stem cells - adult bone marrow derived, pool1
12225-129F2	CD34+ stem cells - adult bone marrow derived, donor1
12226-129F3	nasal epithelial cells, donor1
12227-129F4	nasal epithelial cells, donor2
12231-129F8	mature adipocyte, donor1
12232-129F9	mature adipocyte, donor2
12233-129G1	mature adipocyte, donor3
12234-129G2	mature adipocyte, donor4
12235-129G3	amniotic membrane cells, donor1
12236-129G4	amniotic membrane cells, donor2
12237-129G5	amniotic membrane cells, donor3
12238-129G6	chorionic membrane cells, donor1
12239-129G7	chorionic membrane cells, donor2
12240-129G8	chorionic membrane cells, donor3
12241-129G9	Basophils, donor1
12242-129H1	Basophils, donor2
12243-129H2	Basophils, donor3
12244-129H3	Eosinophils, donor1
12245-129H4	Eosinophils, donor2
12246-129H5	Eosinophils, donor3
12260-130A1	Lymphatic Endothelial cells response to VEGFC, 00hr00min, biol_rep1 (MM XIX - 1)
12382-131E6	Lymphatic Endothelial cells response to VEGFC, 00hr00min, biol_rep2 (MM XIV - 1)
12504-133A2	Lymphatic Endothelial cells response to VEGFC, 00hr00min, biol_rep3 (MM XXII - 1 )
12627-134E8	H9 Embryoid body cells, melanocytic induction, day00, biol_rep1 (H9EB-1 d0)
12641-134G4	Melanocyte, donor1 (MC+1)
12642-134G5	Aortic smooth muscle cell response to FGF2, 00hr00min, biol_rep1 (LK1)
12652-134H6	Aortic smooth muscle cell response to IL1b, 00hr00min, biol_rep1 (LK31)
12724-135G6	H9 Embryonic Stem cells, biol_rep2 (H9ES-2)
12725-135G7	H9 Embryoid body cells, melanocytic induction, day00, biol_rep2 (H9EB-2 d0)
12739-135I3	Melanocyte, donor2 (MC+2)
12740-135I4	Aortic smooth muscle cell response to FGF2, 00hr00min, biol_rep2 (LK2)
12750-136A5	Aortic smooth muscle cell response to IL1b, 00hr00min, biol_rep2 (LK32)
12760-136B6	Saos-2 osteosarcoma treated with ascorbic acid and BGP to induce calcification, 00hr00min, biol_rep2 (A2 T0)
12822-136I5	H9 Embryonic Stem cells, biol_rep3 (H9ES-3)
12823-136I6	H9 Embryoid body cells, melanocytic induction, day00, biol_rep3 (H9EB-3 d0)
12837-137B2	Melanocyte, donor3 (MC+3)
12858-137D5	Saos-2 osteosarcoma treated with ascorbic acid and BGP to induce calcification, 00hr00min, biol_rep3 (A3 T0)
13097-140D1	MCF7 breast cancer cell line response to EGF1, 00hr00min, biol_rep2
13163-141B4	MCF7 breast cancer cell line response to EGF1, 00hr00min, biol_rep3
13230-141I8	mesenchymal stem cells (adipose derived), adipogenic induction, 00hr00min, biol_rep2
13231-141I9	mesenchymal stem cells (adipose derived), adipogenic induction, 00hr00min, biol_rep3
13311-142I8	Monocyte-derived macrophages response to udorn influenza infection, 00hr00min, donor4 (227_121:Ud_0h)
13317-143A5	Monocyte-derived macrophages response to udorn influenza infection, 00hr00min, donor2 (150_120:Ud_0h)
13323-143B2	Monocyte-derived macrophages response to udorn influenza infection, 00hr00min, donor3 (536_119:Ud_0h)
13366-143F9	HES3-GFP Embryonic Stem cells, cardiomyocytic induction, day00, biol_rep3 (UH-3)
13425-144D5	iPS differentiation to neuron, control donor C11-CRL2429, day00, rep2
13433-144E4	iPS differentiation to neuron, control donor C32-CRL1502, day00, rep1
13437-144E8	iPS differentiation to neuron, control donor C32-CRL1502, day00, rep2
13469-144I4	Myoblast differentiation to myotubes, day00, control donor1
14302-155B9	Fibroblast - skin normal, donor2 (nuclear fraction)
14305-155C3	Fibroblast - skin spinal muscular atrophy, donor3 (nuclear fraction)
14308-155C6	Fibroblast - skin dystrophia myotonica, donor3 (nuclear fraction)
14311-155C9	Fibroblast - Aortic Adventitial, donor3 (nuclear fraction)
14313-155D2	Smooth Muscle Cells - Aortic, donor0 (cytoplasmic fraction)
14314-155D3	Smooth Muscle Cells - Aortic, donor0 (nuclear fraction)
14317-155D6	Small Airway Epithelial Cells, donor3 (nuclear fraction)
14320-155D9	Preadipocyte - breast, donor2 (nuclear fraction)
14323-155E3	Fibroblast - skin normal, donor1 (nuclear fraction)
14326-155E6	Fibroblast - skin spinal muscular atrophy, donor1 (nuclear fraction)
14329-155E9	Fibroblast - skin dystrophia myotonica, donor1 (nuclear fraction)
14332-155F3	Fibroblast - Aortic Adventitial, donor2 (nuclear fraction)
