# Supplementary material for: Gateways to the FANTOM5 promoter level mammalian expression atlas
Source: Genome Biol. 2015 Jan 5;16(1):22. doi: 10.1186/s13059-014-0560-6 (PMC4310165; doi:10.1186/s13059-014-0560-6)
Supplement: Additional file 3: — Curated names for mouse samples. [file 13059_2014_560_MOESM3_ESM.xlsx]

## Sheet: Table S3
FF ontology id	Name
10001-101A3	Clontech Mouse Universal Reference Total RNA, pool1
10003-101A7	SABiosciences XpressRef Mouse Universal Total RNA, pool1
10008-101B6	Universal RNA - Mouse Normal Tissues Biochain, pool1
10235-104A1	visual cortex - wildtype, neonate N15, donor1
10236-104A2	visual cortex - wildtype, neonate N15, donor2
10237-104A3	visual cortex - wildtype, neonate N15, donor3
10238-104A4	visual cortex - wildtype, neonate N30, donor1
10239-104A5	visual cortex - wildtype, neonate N30, donor2
10240-104A6	visual cortex - wildtype, neonate N30, donor3
10241-104A7	visual cortex - wildtype, neonate N60-70, donor1
10242-104A8	visual cortex - wildtype, neonate N60-70, donor2
10243-104A9	visual cortex - wildtype, neonate N60-70, donor3
10252-104B9	Ileum epithelium, pool1
10253-104C1	Ileum epithelium, pool2
10260-104C8	Ileum epithelium, treated with RANKL, day03, pool3
10262-104D1	Follicle Associated Epithelium, pool2
10263-104D2	Follicle Associated Epithelium, pool3
10349-105D7	visual cortex - wildtype, neonate N15, donor5
1035-18D5	stomach, embryo E17
1063-29H9	accessory axillary lymph node, adult
11299-117B3	Mouse Aortic Smooth Muscle cells, donor1
11484-119D8	Mouse Aortic Smooth Muscle cells - differentiated, biol_rep1
11485-119D9	Mouse Aortic Smooth Muscle cells - differentiated, biol_rep2
11489-119E4	Mouse Neurons - substantia nigra, donor4
11490-119E5	Mouse Neurons - substantia nigra, donor5
11550-120C2	Mouse Astrocytes - cerebellar, donor2
11551-120C3	Mouse Astrocytes - hippocampus, donor2
11552-120C4	Mouse Astrocytes, donor2
11632-122C3	Mouse Astrocytes - hippocampus, donor3
11633-122C4	Mouse Astrocytes, donor3
11634-122C5	Mouse Cardiac Myocytes, donor3
11636-122C7	Mouse Granule cells, donor3
11637-122C8	Mouse hepatocyte, donor3
11639-122D1	Mouse Meningeal cells, donor3
11640-122D2	Mouse Mesenchymal stem cells - bone marrow derived, donor3
11641-122D3	Mouse Microglia, donor3
11643-122D5	Mouse Neurons - dorsal spinal cord, donor3
11644-122D6	Mouse Neurons - hippocampal, donor3
11645-122D7	Mouse Neurons - raphe, donor3
11646-122D8	Mouse Neurons - striatal, donor3
11647-122D9	Mouse Neurons - cortical, donor3
11648-122E1	Mouse Neurons - ventral spinal cord, donor3
11651-122E4	Schwann, donor3
11708-123B7	Mouse Astrocytes - cerebellar, donor1
11709-123B8	Mouse Astrocytes - hippocampus, donor1
11711-123C1	Mouse Cardiac Myocytes, donor1
11712-123C2	Mouse Embryonic fibroblasts, donor1
11713-123C3	Mouse Granule cells, donor1
11714-123C4	Mouse hepatocyte, donor1
11716-123C6	Mouse Meningeal cells, donor1
11717-123C7	Mouse Mesenchymal stem cells - bone marrow derived, donor1
11718-123C8	Mouse Microglia, donor1
11720-123D1	Mouse Neurons - dorsal spinal cord, donor1
11721-123D2	Mouse Neurons - hippocampal, donor1
11722-123D3	Mouse Neurons - raphe, donor1
11723-123D4	Mouse Neurons - striatal, donor1
11724-123D5	Mouse Neurons - cortical, donor1
11725-123D6	Mouse Neurons - ventral spinal cord, donor1
11728-123D9	Schwann, donor1
11729-123E1	Mouse Cardiac Myocytes, donor2
11731-123E3	Mouse Granule cells, donor2
11735-123E7	Mouse Mesenchymal stem cells - bone marrow derived, donor2
11736-123E8	Mouse Microglia, donor2
11738-123F1	Mouse Neurons - dorsal spinal cord, donor2
11739-123F2	Mouse Neurons - hippocampal, donor2
11740-123F3	Mouse Neurons - raphe, donor2
11741-123F4	Mouse Neurons - striatal, donor2
11742-123F5	Mouse Neurons - cortical, donor2
11743-123F6	Mouse Neurons - ventral spinal cord, donor2
11746-123F9	Schwann, donor2
11770-123I6	Mouse Neurons - substantia nigra, donor6
11774-124A1	CD41+ megakaryocyte cancer, donor1
11775-124A2	CD41+ megakaryocyte control, donor1
11776-124A3	CD41+ megakaryocyte cancer, donor2
11777-124A4	CD41+ megakaryocyte control, donor2
11778-124A5	CD41+ megakaryocyte cancer, donor3
11779-124A6	CD41+ megakaryocyte control, donor3
11804-124D4	neurospheres - sympathetic neuron derived, biol_rep1
11805-124D5	neurospheres - sympathetic neuron derived, biol_rep2
11806-124D6	neurospheres - sympathetic neuron derived, biol_rep3
11807-124D7	neurospheres - parasympathetic neuron derived, biol_rep1
11808-124D8	neurospheres - parasympathetic neuron derived, biol_rep2
11809-124D9	neurospheres - parasympathetic neuron derived, biol_rep3
11810-124E1	neurospheres - enteric neuron derived, biol_rep1
11811-124E2	neurospheres - enteric neuron derived, biol_rep2
11812-124E3	neurospheres - enteric neuron derived, biol_rep3
11813-124E4	CD4+CD25-CD44- naive conventional T cells, pool1 (C57BL_6J)
11815-124E6	CD4+CD25-CD44- naive conventional T cells, antiCD3_CD28 stimulation, 06hr, pool1 (C57BL_6J)
11816-124E7	CD4+CD25-CD44- naive conventional T cells, PMA and ionomycin stimulation, 02hr, pool1 (C57BL_6J)
11817-124E8	CD4+CD25-CD44- naive conventional T cells, pool2 (Balb_cAJcl)
11818-124E9	CD4+CD25+ regulatory T cells, pool2 (Balb_cAJcl)
11819-124F1	CD4+CD25-CD44- naive conventional T cells, antiCD3_CD28 stimulation, 06hr, pool2 (Balb_cAJcl)
11820-124F2	CD4+CD25-CD44- naive conventional T cells, PMA and ionomycin stimulation, 02hr, pool2 (Balb_cAJcl)
11822-124F4	Mouse hepatocyte, donor6
11824-124F6	Mouse hepatocyte, donor8
11825-124F7	Mouse hepatic Stellate Cells (lipocyte), donor1
11830-124G3	Mouse hepatic Sinusoidal Endothelial Cells, donor1
11845-124H9	GP2+ M cell, pool1
11846-124I1	GP2+ M cell, pool2
11847-124I2	GP2+ M cell, pool3
11848-124I3	CD326+ enterocyte, pool1
11849-124I4	CD326+ enterocyte, pool2
11850-124I5	CD326+ enterocyte isolated from mice, treated with RANKL, day03, pool1
11851-124I6	CD326+ enterocyte isolated from mice, treated with RANKL, day03, pool2
11852-124I7	CD326++ enterocyte isolated from mice, treated with RANKL, day03, pool1
11853-124I8	CD326++ enterocyte isolated from mice, treated with RANKL, day03, pool2
11854-124I9	Mouse CD4+ T Cells, donor1
11855-125A1	Mouse CD8+ T Cells, donor1
11856-125A2	Mouse CD19+ B Cells, donor1
12-14D5	cortex, adult
12121-128C6	stem cell (cKit+ Sca1- lineage-) KSL, biol_rep1
12122-128C7	common myeloid progenitor CMP, biol_rep1
12123-128C8	granulocyte macrophage progenitor GMP, biol_rep1
12124-128C9	stem cell (cKit+ Sca1- lineage-) KSL, biol_rep2
12125-128D1	common myeloid progenitor CMP, biol_rep2
12126-128D2	granulocyte macrophage progenitor GMP, biol_rep2
12127-128D3	stem cell (cKit+ Sca1- lineage-) KSL, biol_rep3
12128-128D4	common myeloid progenitor CMP, biol_rep3
12129-128D5	granulocyte macrophage progenitor GMP, biol_rep3
12157-128G6	Sox2+ Supporting cells - organ of corti, pool1
12158-128G7	Atoh+ Inner ear hair cells - organ of corti, pool1
12159-128G8	MC1+Gr1+ myeloid-derived suppressor cells cancer, donor1 (10,11,12 3LL)
12160-128G9	MC1+Gr1+ myeloid-derived suppressor cells control, donor1 (4,5,6PBS)
12161-128H1	MC1+Gr1+ myeloid-derived suppressor cells cancer, donor2 (0127 3LL)
12162-128H2	MC1+Gr1+ myeloid-derived suppressor cells control, donor2 (0127 PBS)
12163-128H3	MC1+Gr1+ myeloid-derived suppressor cells cancer, donor3 (0128 3LL)
12164-128H4	MC1+Gr1+ myeloid-derived suppressor cells control, donor3 (0128 PBS)
12228-129F5	Lgr5 positive intestinal stem cells, pool1
12229-129F6	Lgr5 positive intestinal stem cells, pool2
12230-129F7	Lgr5 positive intestinal stem cells, pool3
12338-130I7	ST2 (Mesenchymal stem cells) cells, medium change (without induction), 00hr, biol_rep1 (000hC4)
12460-132E3	ST2 (Mesenchymal stem cells) cells, medium change (without induction), 00hr, biol_rep2 (000hC5)
1251-16I5	intestine, embryo E12
1252-16G8	stomach, embryo E15
1254-43D6	adrenal gland, embryo E16
12582-133I8	ST2 (Mesenchymal stem cells) cells, medium change (without induction), 00hr, biol_rep3 (000hC6)
1261-18D4	eyeball, embryo E17
1262-18F5	adrenal gland, embryo E18
1263-45I1	adrenal gland, embryo E17
1265-44F5	pituitary gland, embryo E17
1271-21F2	spleen, embryo E18
1273-19G4	thymus, embryo E18
1283-20G3	heart, embryo E18
1286-20C6	stomach, embryo E18
1287-20I6	lung, embryo E18
1288-20C7	kidney, embryo E18
1289-20F7	intestine, embryo E18
12971-138H1	TSt-4/DLL1 feeder cells, biol_rep1
12972-138H2	EBF KO HPCs induced to T cell, 00hr00min, biol_rep1
12987-138I8	TSt-4/DLL1 feeder cells, biol_rep2
12988-138I9	EBF KO HPCs induced to T cell, 00hr00min, biol_rep2
1299-22I4	ovary, neonate N00
13-16E8	hippocampus, adult
1300-22B7	testis, neonate N00
13003-139B6	TSt-4/DLL1 feeder cells, biol_rep3
13063-139I3	J2E erythroblastic leukemia response to erythropoietin, 00hr00min, biol_rep1
1308-22E9	pituitary gland, neonate N00
1310-23B1	epididymis and seminiferous tubule, neonate N00
1311-23C1	adrenal gland, neonate N00
13129-140G6	J2E erythroblastic leukemia response to erythropoietin, 00hr00min, biol_rep2
13195-141E9	J2E erythroblastic leukemia response to erythropoietin, 00hr00min, biol_rep3
1322-23E9	intestine, neonate N01
13283-142F7	trophoblast stem cell line R1AB differentiation, day00, biol_rep1
13290-142G5	trophoblast stem cell line Rybp differentiation, day00, biol_rep1
13297-142H3	trophoblast stem cell line B1 differentiation, day00, biol_rep1
13367-143G1	Tracheal epithelial cells, differentiation to ciliated epithelial cells, 000hr, biol_rep1
13368-143G2	Tracheal epithelial cells, differentiation to ciliated epithelial cells, 000hr, biol_rep2
13369-143G3	Tracheal epithelial cells, differentiation to ciliated epithelial cells, 000hr, biol_rep3
1340-24B8	stomach, neonate N03
1345-25G2	liver, neonate N03
1349-25I2	heart, neonate N03
1350-25C3	bone (os femoris), neonate N20
1351-25D3	heart, neonate N25
1352-25E3	intestine, neonate N25
1353-25F3	kidney, neonate N25
1354-25G3	spleen, neonate N25
1355-25E4	stomach, neonate N25
1359-25C7	lung, neonate N25
1362-25G7	thymus, neonate N25
1368-26H1	liver, neonate N25
1377-27I3	adrenal gland, neonate N25
1382-42D1	liver, neonate N30
1384-42G1	intestine, neonate N30
1385-42H1	kidney, neonate N30
1386-42I1	stomach, neonate N30
1387-42A2	epididymis and seminiferous tubule, neonate N30
1388-42B2	diencephalon, neonate N30
1389-42C2	muscle (biceps femoris), neonate N30
1390-42D2	heart, neonate N30
1391-42E2	testis, neonate N30
1392-42F2	cortex, neonate N30
1393-42G2	thymus, neonate N30
1394-42H2	lung, neonate N30
1395-42I2	cerebellum, neonate N30
1396-42A3	medulla oblongata, neonate N30
15-8B2	cerebellum, adult
1517-43C4	forelimb, embryo E17
1520-43B5	forelimb, embryo E18
1525-43A6	bone (os femoris), neonate N16
1531-43D7	pancreas, neonate N01
1532-43E7	eyeball, neonate N01
1535-43I7	pancreas, embryo E18
1539-43D8	pancreas, neonate N02
1541-43F8	thymus, neonate N02
1548-44H5	pancreas, neonate N30
1551-44G8	eyeball, neonate N02
1555-45E2	pancreas, neonate N25
1556-45F2	pancreas, embryo E15
1558-45G3	pancreas, embryo E17
1564-45I6	gonad, embryo E13
16-22A4	corpora quadrigemina, adult
17-12C2	medulla oblongata, adult
178-9A3	intestine, adult
18-22I9	olfactory brain, adult
1830-49C7	mouse fibroblast cell line: CRL-1658 NIH/3T3
19-21D8	corpus striatum, adult
1985-43F5	bone (os femoris), neonate N02
20-12F2	diencephalon, adult
21-1G8	pituitary gland, adult
2104-43C7	thymus, neonate N03
24-13C9	spinal cord, adult
25-2G2	spleen, adult
28-22B1	lung, adult
30-1C3	skin, adult
31-12G4	eyeball, adult
3139-67G5	whole body, embryo E17.5, pool1 (internal control)
32-1B4	tongue, adult
324-5I8	whole body, embryo E11
33-1H6	stomach, adult
331-24E9	heart, embryo E11
335-25E2	forelimb, embryo E11
34-16E4	pancreas, adult
345-16C6	eyeball, embryo E12
346-16E6	pituitary gland, embryo E12
353-12F5	heart, embryo E12
354-16G2	lung, embryo E12
355-15F8	liver, embryo E12
356-43E3	stomach, embryo E12
3560-170A1	macrophage, bone marrow derived, pool1
359-14H2	forelimb, embryo E12
36-18H7	colon, adult
3632-171A1	macrophage, bone marrow derived, pool2
37-13H4	cecum, adult
370-44C7	pituitary gland, embryo E13
372-23H2	whole body, embryo E13
376-3I9	heart, embryo E13
378-3H6	liver, embryo E13
38-12B5	thymus, adult
381-16D5	intestine, embryo E13
384-1E2	forelimb, embryo E13
389-23F5	testis, embryo E13
395-14B1	whole body, embryo E14
398-44A5	pituitary gland, embryo E14
399-16E2	eyeball, embryo E14
402-44I4	thymus, embryo E14
403-26D4	heart, embryo E14
404-26F8	lung, embryo E14
405-44F4	pancreas, embryo E14
406-44C5	adrenal gland, embryo E14
409-16E1	liver, embryo E14
411-4I9	kidney, embryo E14
413-26A8	forelimb, embryo E14
420-27D2	whole body, embryo E14.5
426-16C9	eyeball, embryo E15
427-16B9	pituitary gland, embryo E15
430-45I2	thymus, embryo E15
431-16C8	heart, embryo E15
432-17C5	lung, embryo E15
433-16D7	liver, embryo E15
434-16F8	kidney, embryo E15
437-20E7	forelimb, embryo E15
443-27C5	testis, embryo E15
449-43F6	pituitary gland, embryo E16
453-14F2	whole body, embryo E16
456-26C5	thymus, embryo E16
457-17C6	heart, embryo E16
458-17B6	lung, embryo E16
459-17D4	stomach, embryo E16
46-23H1	aorta, adult
460-26E5	pancreas, embryo E16
461-43C1	spleen, embryo E16
462-17F5	liver, embryo E16
463-22H4	intestine, embryo E16
464-22A5	kidney, embryo E16
470-26G5	testis, embryo E16
475-3I5	whole body, embryo E17
478-18C1	thymus, embryo E17
479-18E5	heart, embryo E17
480-44A6	lung, embryo E17
481-18A3	liver, embryo E17
482-18D3	intestine, embryo E17
483-18I2	kidney, embryo E17
486-18I5	testis, embryo E17
49-24D7	adrenal gland, adult
490-9F9	whole body, embryo E17.5
493-3B3	whole body, embryo E18
499-43G4	liver, embryo E18
503-18G5	testis, embryo E18
505-44H7	ovary, embryo E18
508-5B2	liver, adult pregnant day01
51-27F8	vesicular gland, adult
539-13I7	placenta, adult pregnant day10
56-12G2	bone (os femoris), adult
57-7G5	testis, adult
577-18G3	placenta, adult pregnant day17
58-23B2	epididymis, adult
583-22A8	amnion, adult pregnant day17.5
588-5H2	mammary gland, adult pregnant day19
59-29C1	submandibular gland, adult
590-15F5	uterus, adult pregnant day19
595-22B6	mammary gland, adult lactating day02
627-43G1	hippocampus, neonate N00
630-43F1	corpus striatum, neonate N00
633-15C6	eyeball, neonate N00
639-21E3	heart, neonate N00
640-42C6	lung, neonate N00
641-24F4	liver, neonate N00
644-26D1	intestine, neonate N00
645-26G9	pancreas, neonate N00
646-21G7	kidney, neonate N00
650-25G4	skin, neonate N00
657-19C2	whole body, neonate N00
659-23C6	whole body, neonate N01
662-22H3	skin, neonate N03
681-26C4	thymus, neonate N06
683-20E5	lung, neonate N06
684-20A8	liver, neonate N06
688-20B8	intestine, neonate N06
692-21D1	whole body, neonate N06
693-20I5	skin, neonate N06
713-19D3	thymus, neonate N07
715-19A3	lung, neonate N07
716-20H2	liver, neonate N07
718-18A9	stomach, neonate N07
720-20F2	intestine, neonate N07
726-26I4	testis, neonate N07
748-24E4	thymus, neonate N10
749-24G1	heart, neonate N10
750-23E6	lung, neonate N10
751-24B9	liver, neonate N10
752-24D1	spleen, neonate N10
755-23A5	intestine, neonate N10
758-6D5	kidney, neonate N10
761-6B4	whole body, neonate N10
762-6C4	skin, neonate N10
763-44D9	testis, neonate N10
777-19A2	eyeball, neonate N16
782-15G1	heart, neonate N16
787-43B6	pancreas, neonate N16
790-21I1	small intestine, neonate N16
820-7A2	thymus, neonate N20
821-26I6	heart, neonate N20
822-18A4	lung, neonate N20
823-25A3	liver, neonate N20
824-19H1	spleen, neonate N20
827-18D1	intestine, neonate N20
832-19I1	kidney, neonate N20
839-18H3	testis, neonate N20
857-27C9	whole body, embryo E12
859-1F8	prostate, adult
860-29I3	intestinal mucosa, adult
879-12E4	urinary bladder, adult
89-27D5	vagina, adult
91-2I7	ovary, adult
92-27E5	uterus, adult
976-16D8	intestine, embryo E15
988-6G6	oviduct, adult pregnant day01
