# Supplementary material for: Gateways to the FANTOM5 promoter level mammalian expression atlas
Source: Genome Biol. 2015 Jan 5;16(1):22. doi: 10.1186/s13059-014-0560-6 (PMC4310165; doi:10.1186/s13059-014-0560-6)
Supplement: Additional file 24: — URLs of the source code used in the gateway. [file 13059_2014_560_MOESM24_ESM.xlsx]

## Sheet: Sheet1
software	source code URL
ZENBU	http://sourceforge.net/projects/zenbu/
TET	https://github.com/Hypercubed/TET/
UCSC Genome Browser	http://genome-source.cse.ucsc.edu/gitweb/?p=kent.git;a=tree;f=src/product
BioMart	http://biomart.org/
BioLayout	http://www.biolayout.org/download/
BioGPS	https://bitbucket.org/sulab/biogps_core
MediaWiki (used in SSTAR)	http://www.mediawiki.org/wiki/Download
SemanticMediaWiki (used in SSTAR)	https://semantic-mediawiki.org/
Virtuoso (used to host nanopublication)	http://virtuoso.openlinksw.com/dataspace/doc/dav/wiki/Main/VOSDownload
